# Supplementary material for: Multiscale simulations elucidate the mechanism of polyglutamine aggregation and the role of flanking domains in fibril polymorphism
Source: bioRxiv. 2025 May 23:2025.05.19.654960. Preprint. [Version 1] doi: 10.1101/2025.05.19.654960 (PMC12139935; doi:10.1101/2025.05.19.654960)
Supplement: Supplement 2 [file media-2.zip]

Archive with 8 entries (8 files):
- Movie_S1_protofibril_19chains.mp4
- __MACOSX/._Movie_S1_protofibril_19chains.mp4
- Movie_S4_meGO_H16.mp4
- __MACOSX/._Movie_S4_meGO_H16.mp4
- Movie_S2_protofibril_22chains.mp4
- __MACOSX/._Movie_S2_protofibril_22chains.mp4
- Movie_S3_meGO_Q16.mp4
- __MACOSX/._Movie_S3_meGO_Q16.mp4
